# Supplementary material for: Evaluation of Two Chemoenzymatic Glycan Remodeling Approaches to Generate Site-Specific Antibody–Drug Conjugates
Source: Antibodies (Basel). 2023 Nov 3;12(4):71. doi: 10.3390/antib12040071 (PMC10660516; doi:10.3390/antib12040071)
Supplement: Supplementary file 1 [file antibodies-12-00071-s001.zip]

Archive with 1 entries (1 files):
- antibodies-2639737-supplementary.pdf
